# Supplementary material for: Moderating effects of individual factors on the relationship between inflammation and psychophysiological states in healthy adults
Source: Brain Behav Immun Health. 2025 Nov 7;50:101135. doi: 10.1016/j.bbih.2025.101135 (PMC12666811; doi:10.1016/j.bbih.2025.101135)
Supplement: Multimedia component 3 [file mmc3.xlsx]

## Sheet: Supp03
	Supplemental Material 3. Interaction effect of the multivariate analysis regarding associations between inflammation markers [pg/mL] and psychophysiological states for negative emotion regulation difficulty, positive emotion regulation difficulty, sleep disturbance, interoceptive awareness, and task-oriented coping (Model 2), adjusted for age and body mass index.
	Individual factors	Variables	Inflammation markers	β	95% Cl			p value	Adjusted R2	n
	Sleep problem	Tension-Anxiety (POMS)	CRP	0.166659	0.153825	-	3.49912	0.0326	0.164563	153
		Decrease in vitality (CFSI)	CRP	0.155569	0.0109482	-	0.841028	0.0443	0.176045	153
		Feeling of anxiety (CFSI)	CRP	0.185289	0.122702	-	0.998834	0.0125	0.248574	153
		Chronic fatigue (CFSI)	CRP	0.163473	0.0308472	-	0.775767	0.034	0.182563	153
		Depressive feeling (CFSI)	CRP	0.181871	0.0626361	-	0.728993	0.0202	0.159441	153
		Feeling of anxiety (CFSI)	IL-6	0.155401	0.0226513	-	1.50356	0.0435	0.224373	151
		Vigor-Activity (POMS)	TNF-a	-0.17201	-10.7383	-	-0.527645	0.0308	0.100654	155
	Negative emotion regulation difficulty	Stress VAS	CRP	0.150675	0.0485099	-	6.58455	0.0467	0.217057	153
		Physical disorders (CFSI)	CRP	0.184472	0.0359811	-	0.380245	0.0181	0.173142	153
		Feeling of anxiety (CFSI)	TNF-a	-0.15157	-2.69001	-	-0.037273	0.044	0.211255	155
	Positive emotion regulation difficulty	BDI	CRP	0.185617	0.137431	-	1.90368	0.0238	0.061516	153
		Physical disorders (CFSI)	CRP	0.249015	0.0945737	-	0.410042	0.0019	0.118421	153
		Feeling of anxiety (CFSI)	CRP	0.195896	0.0845302	-	0.856006	0.0172	0.060787	153
		Chronic fatigue (CFSI)	CRP	0.165371	0.0103823	-	0.636857	0.043	0.067999	153
		BDI	IL-6	0.210324	0.220846	-	2.52538	0.0199	0.057618	151
		Fatigue-Inertia (POMS)	IL-6	0.201493	0.259564	-	3.5994	0.0238	0.080008	151
		SRS-18	IL-6	0.257287	0.933413	-	4.62679	0.0034	0.1164	151
		Physical disorders (CFSI)	IL-6	0.302107	0.164991	-	0.58772	0.0006	0.129148	151
		Feeling of anxiety (CFSI)	IL-6	0.196944	0.059624	-	1.12325	0.0295	0.051267	151
		Depressive feeling (CFSI)	IL-6	0.191778	0.0310695	-	0.783986	0.0341	0.05055	151
		Unwillingness to work (CFSI)	IL-6	0.251121	0.226686	-	1.28403	0.0054	0.065482	151
		Physical disorders (CFSI)	TNF-a	0.243218	0.321873	-	1.43572	0.0022	0.113418	155
		Chronic fatigue (CFSI)	TNF-a	0.162867	0.02321	-	2.26715	0.0455	0.049842	155
	Task-oriented coping	BDI	CRP	-0.19599	-2.81997	-	-0.279333	0.0172	0.064648	153
		Trate anxiety (STAI)	IL-6	0.204912	0.551499	-	5.20902	0.0157	0.074151	151
		Physical disorders (CFSI)	TNF-a	0.179942	0.0614555	-	1.36452	0.0322	0.08073	155
		Chronic fatigue (CFSI)	TNF-a	0.204104	0.290081	-	2.8575	0.0166	0.057652	155
	Interoception	Friendliness (POMS)	IL-6	-0.20143	-4.90374	-	-0.549243	0.0145	0.080576	151
		Anger-Hostility (POMS)	TNF-a	0.165633	0.189628	-	8.92452	0.041	0.076276	155
