# Supplementary material for: Moderating effects of individual factors on the relationship between inflammation and psychophysiological states in healthy adults
Source: Brain Behav Immun Health. 2025 Nov 7;50:101135. doi: 10.1016/j.bbih.2025.101135 (PMC12666811; doi:10.1016/j.bbih.2025.101135)
Supplement: Multimedia component 4 [file mmc4.xlsx]

## Sheet: Supp04
	Supplemental Material 4. Results of the simple slope analyses based on the levels of negative emotion regulation difficulty, positive emotion regulation difficulty, sleep disturbance, and task-oriented coping.
	Individual factor	Variables	Inflammation markers	Individual factor level	β	p value
	Sleep problem	Feeling of anxiety (CFSI)	CRP	high	0.260121	0.0169
				low	-0.15832	0.1685
		Chronic fatigue (CFSI)	CRP	high	0.332163	0.0036
				low	-0.03701	0.7569
		Depressive feeling (CFSI)	CRP	high	0.311021	0.0071
				low	-0.0997	0.4113
		Vigor-Activity (POMS)	TNF-a	high	-0.01046	0.9326
				low	0.358228	0.0029
	Negative emotion regulation difficulty	Stress VAS	CRP	high	0.275643	0.015
				low	-0.03561	0.735
		Physical disorders (CFSI)	CRP	high	0.458874	<.001
				low	0.077812	0.473
	Positive emotion regulation difficulty	BDI	CRP	high	0.09842	0.3533
				low	-0.23666	0.0445
		Physical disorders (CFSI)	CRP	high	0.415583	<.001
				low	-0.03394	0.7646
		Feeling of anxiety (CFSI)	CRP	high	0.210466	0.0484
				low	-0.14316	0.2222
		Chronic fatigue (CFSI)	CRP	high	0.286679	0.0073
				low	-0.01185	0.919
		Fatigue-Inertia (POMS)	IL-6	high	0.219578	0.0162
				low	-0.09149	0.4933
		SRS-18	IL-6	high	0.135366	0.1282
				low	-0.26184	0.0468
		Physical disorders (CFSI)	IL-6	high	0.310796	0.0005
				low	-0.1556	0.2319
		Unwillingness to work (CFSI)	IL-6	high	0.186543	0.0421
				low	-0.20114	0.1363
		Physical disorders (CFSI)	TNF-a	high	0.47212	<.001
				low	-0.01566	0.8921
		Chronic fatigue (CFSI)	TNF-a	high	0.251419	0.0395
				low	-0.07521	0.5292
	Task-oriented coping	BDI	CRP	high	-0.23757	0.0412
				low	0.202687	0.1249
		Physical disorders (CFSI)	TNF-a	high	0.453348	0.0013
				low	0.11289	0.2638
		Chronic fatigue (CFSI)	TNF-a	high	0.346057	0.0146
				low	-0.04012	0.6944
